# Supplementary material for: Amino acid substitution L232F in non-structural protein 6 identified as a possible human-adaptive mutation in clade B MERS coronaviruses
Source: J Virol. 2023 Dec 1;97(12):e01369-23. doi: 10.1128/jvi.01369-23 (PMC10734512; doi:10.1128/jvi.01369-23)
Supplement: Protocol S1 — Primers used in this study. [file jvi.01369-23-s0001.xlsx]

## Sheet: Sheet1
S1 Protocol. Primers used in this study.
PCR primers for pBAC construct and mutagenesis
Primers	5' - 3' sequence
pBAC-F1	CGCCTAAGTTGACATTGATTATTGACTAG		pBAC-R1	CGCTGTAGATAACAGCACTGATATTAGAAC
pBAC-F2	TGCAACTTTTGCATACAAAGGTCTC		pBAC-R2	ACCACCACACTGGCATACATATGTC
pBAC-F3	CAAACTGTTGAAGATCTGCGTGCTC		pBAC-R3	AAAGCTAAATTACACTTACGGCATGC
pBAC-F4	CTCGGATGCACTTAAACGACAGATTC		pBAC-nsp6-232L-R4	CACCCATAGGTGCTCTAAGCTTAAGGTTCAAAAGAGAGAAGACACC
pBAC-nsp6-232L-F5	CTATTTTGGTGTCTTCTCTCTTTTGAACCTTAAGCTTAGAG		pBAC-R5	ATTAGCAGTTGTCGCCTGCAAAATG
pBAC-F6	CACCACTGCATATGCCAATAGTGTC		pBAC-R6	CGCCACTCTTGGTGAAGATCTTATC
pBAC-F7	GTTGAGGGTGAACTACCTGTAGCTG		pBAC-R7	CTGCGAGGTGTGAGAGTACTAGGTG
pBAC-F8	CTTGGTCAATCTCTCTGTGCTCTTCC		pBAC-R8	GCCTGTCATACATTGCACACATAATCTAG
pBAC-F9	CTCTTGGTGTGTATGGCTTTCCTTAC		pBAC-Rvec	CTATGAACTAATGACCCCGTAATTGATTAC
pBAC-R1	CGCTGTAGATAACAGCACTGATATTAGAAC
pBAC-R2	ACCACCACACTGGCATACATATGTC
pBAC-R3	AAAGCTAAATTACACTTACGGCATGC
pBAC-nsp6-232L-R4	CACCCATAGGTGCTCTAAGCTTAAGGTTCAAAAGAGAGAAGACACC
pBAC-R5	ATTAGCAGTTGTCGCCTGCAAAATG
pBAC-R6	CGCCACTCTTGGTGAAGATCTTATC
pBAC-R7	CTGCGAGGTGTGAGAGTACTAGGTG
pBAC-R8	GCCTGTCATACATTGCACACATAATCTAG
pBAC-Rvec	CTATGAACTAATGACCCCGTAATTGATTAC
PCR primers for mutation screening and genotyping
Screening F	CATTGGAGAAGCCTCAAGCC
Screening R	AGAGCCATAGCCTCCCAAGAATTTCTA
qPCR primers for UpE assay
upE-fwd	GCAACGCGCGATTCAGTT
upE-rev	GCCTCTACACGGGACCCATA
qPCR primers for subgenomic viral RNA expression
mers-sub-fwd	CTCGTTCTCTTGCAGAACTTTG	Subgenomic E
mers-sub-E-rev	TATTGAAGCCTGTCATACATTGC
mers-sub-fwd	CTCGTTCTCTTGCAGAACTTTG	Subgenomic N
mers-sub-N-rev	CAGTGTACCAAGAGACAGTGTTA
PCR primers for immune gene expression in Calu-3 cells
IFNb F	GCTTGGATTCCTACAAAGAAGCA	IFNB1
IFNb R	ATAGATGGTCAATGCGGCGTC
TNF F	CCTCTCTCTAATCAGCCCTCTG	TNF-a
TNF R	GAGGACCTGGGAGTAGATGAG
RANTES F	CCTGCTGCTTTGCCTACATTGC	RANTES
RANTES R	ACACACTTGGCGGTTCTTTCGG
ISG15 F	CGCAGATCACCCAGAAGATCG	ISG15
ISG15 R	TTCGTCGCATTTGTCCACCA
IL6 F	ACTCACCTCTTCAGAACGAATTG	IL6
IL6 R	CCATCTTTGGAAGGTTCAGGTTG
IP10 F	GTGGCATTCAAGGAGTACCTC	IP10
IP10 R	TGATGGCCTTCGATTCTGGATT
B actin F	CATGTACGTTGCTATCCAGGC	ACTB
B actin R	CTCCTTAATGTCACGCACGAT
qPCR primers for immune gene expression in mice lung
mus IL6 F	CTTCCATCCAGTTGCCTTCT	IL6
mus IL6 R	CTCCGACTTGTGAAGTGGTATAG
mus IP10 F	TCAGGCTCGTCAGTTCTAAGT	IP10
mus IP10 R	CCTTGGGAAGATGGTGGTTAAG
mus MCP-1 F	AGTAGGCTGGAGAGCTACAA	MCP1
mus MCP-1 R	GTATGTCTGGACCCATTCCTTC
mus TNFa F	CTACCTTGTTGCCTCCTCTTT	TNF-alpha
mus TNFa R	GAGCAGAGGTTCAGTGATGTAG
mus IFITM1 F	GGTCTGGTCCCTGTTCAATAC	IFITM
mus IFITM1 R	GTCGTATCACCCACCATCTTC
mus IFNAR1 F	GAGAGATGGCTCAGTGGTTAAG	IFNAR1
mus IFNAR1 R	CTATCTTCAGACACACCAGAAGG
mus MX1 F	AGATGAGGAGAGAGGAGCTATG	MX1
mus MX1 R	CCAGTACATCCTCCTGACAAAG
mus GAPDH F	AACAGCAACTCCCACTCTTC	GAPDH
mus GAPDH R	CCTGTTGCTGTAGCCGTATT
