# Supplementary material for: Amino acid substitution L232F in non-structural protein 6 identified as a possible human-adaptive mutation in clade B MERS coronaviruses
Source: J Virol. 2023 Dec 1;97(12):e01369-23. doi: 10.1128/jvi.01369-23 (PMC10734512; doi:10.1128/jvi.01369-23)
Supplement: Table S1 — NGS analysis of minor variants at the codon position 232 of nsp6 in camel MERS-CoV isolates. [file jvi.01369-23-s0003.xlsx]

## Sheet: Sheet1
				nsp6 codon 232
				First nucleotide		Second nucleotide		Third nucleotide
	Sample	Accession number	Collection year	Reference allele	Variant	Reference allele	Variant	Reference allele	Variant
	SA1983	MN654973.1	2015	C	Nil	T	Nil	T	Nil
	SA1989	MN654991.1	2015	C	Nil	T	Nil	T	Nil
	SA2199	MN654978.1	2016	C	Nil	T	C; Pro; AF=0.9%	T	Nil
	SA2205	MN655011.1	2016	C	Nil	T	C; Pro; AF=0.8%	T	Nil
	SA2691	MN654986.1	2017	C	Nil	T	C; Pro; AF=1%	T	Nil
	SA4116	MN654999.1	2017	C	Nil	T	Nil	T	Nil
	SA4566	MN655006.1	2018	C	Nil	T	C; Pro; AF=0.7%	T	Nil
	SA4765	MN655001.1	2018	C	Nil	T	C; Pro; AF=0.6%	T	Nil
	S1 Table. NGS analysis of minor variants at the codon position 232 of nsp6 in camel MERS-CoV isolates.
	Minor allelic variant is defined with an allelic frequency of at least 5%. Each allele has a minimum coverage of more than 10000 reads.
